# Supplementary material for: The Friend Within: Endophytic Bacteria as a Tool for Sustainability in Strawberry Crops
Source: Microorganisms. 2022 Nov 26;10(12):2341. doi: 10.3390/microorganisms10122341 (PMC9780916; doi:10.3390/microorganisms10122341)
Supplement: Supplementary file 1 [file microorganisms-10-02341-s001.zip]

Archive with 1 entries (1 files):
- microorganisms-1958597-supplementary.pdf
